# Supplementary material for: WISP-1 Regulates Cardiac Fibrosis by Promoting Cardiac Fibroblasts’ Activation and Collagen Processing
Source: Cells. 2024 Jun 6;13(11):989. doi: 10.3390/cells13110989 (PMC11172092; doi:10.3390/cells13110989)
Supplement: Supplementary file 1 [file cells-13-00989-s001.zip]

Archive with 1 entries (1 files):
- cells-2986655-supplementary.pdf
